# Supplementary material for: Humoral profiles of toddlers and young children following SARS-CoV-2 mRNA vaccination
Source: Nat Commun. 2024 Jan 30;15:905. doi: 10.1038/s41467-024-45181-7 (PMC10827750; doi:10.1038/s41467-024-45181-7)
Supplement: Supplementary file 4 — Source Data [file 41467_2024_45181_MOESM4_ESM.xlsx]

## Sheet: Figure 1
ID	Category	Status	Timepoint	ADCP_Spike_omicron	ADCP_Spike_WT	ADCP_RBD_WT	ADCP_Spike_delta	ADNP_Spike_omicron	ADNP_Spike_WT	ADNP_RBD_WT	ADNP_Spike_delta	ADCD_Spike_WT	ADCD_RBD_WT	ADCD_Spike_alpha	ADCD_Spike_beta	ADCD_RBD_beta	ADCD_RBD_alpha	ADCD_RBD_delta	ADCD_OC43	ADCD_HKU1	ADCD_Spike_omicron	ADCD_RBD_omicron	ADCD_Spike_delta	IgG2_Flu	IgG2_Ebola	IgG2_CMV	IgG2_Spike_WT	IgG2_RBD_WT	IgG2_Spike_alpha	IgG2_Spike_beta	IgG2_Spike_gamma	IgG2_RBD_beta	IgG2_RBD_gamma	IgG2_NTD	IgG2_S1	IgG2_RBD_alpha	IgG2_S2	IgG2_Nucleocapsid	IgG2_RBD_delta	IgG2_OC43	IgG2_HKU1	IgG2_Spike_omicron	IgG2_RBD_omicron	IgG2_Spike_delta	IgG4_Flu	IgG4_Ebola	IgG4_CMV	IgG4_Spike_WT	IgG4_RBD_WT
1	Adult	Vaccine	V2	7249.35	11953.1	6663.31	9341.39	2102.93	52733.8	581.247	1292.86	369623	482315	422550	287870	447928	488314	425378	506064	283376	302622	13868.5	432614	4625.25	2220.5	3686.25	64930.2	329288	93391.5	92957.2	142178	243518	291768	3789.25	41194.8	267480	6639	5688.5	240532	148879	20074.5	39926.2	6680	63338.5	3140.5	1981.5	2797	3638.25	2655.75
2	Adult	Vaccine	V2	7617.55	15767.6	6249.82	7033.32	1465.67	41310.8	463.124	637.416	509395	839836	620757	474196	798547	845345	776491	601298	65624.5	332900	160963	312656	3641.75	2273.25	5528.5	59504	303099	48239.5	48480.5	67325.2	221722	218980	3359.25	46789.5	264008	3771.5	5242.25	236484	7259.25	3002.75	35763.8	5388.5	32255.5	2949	1911.75	2656.5	5803.75	4595
3	Adult	Vaccine	V2	7163.36	12305.6	7406.88	10581	1738.53	44063.4	463.403	787.575	412844	574692	489690	321672	523281	524790	496622	474548	81008	376649	20623.8	475017	4675.25	2606.5	5924.5	52110	311990	92063	103144	90163.5	220674	310693	4644	32236	265465	10291	5882.5	236328	67166	21572	57525.5	6066	76048.8	12170.2	2042.5	2934	3684	2343.75
4	Adult	Vaccine	V2	8557.84	14260.5	7461.67	11245.6	1770.03	45754.8	590.141	921.489	648498	793163	784397	508783	795185	809159	777430	93255.2	52655	576912	29068.2	749178	12120.5	2219.25	3038	57013.8	434990	55659.5	53508.2	106354	322468	339947	4380.25	39634	350555	3995	3839.25	368077	5837.5	5402.25	51021	7343	34432.2	3227	1990.5	2985.25	3645.25	2640.5
5	Adult	Vaccine	V2	6627.53	13612.5	6934.62	10595.9	2503.55	54615	464.318	1396.68	701276	833078	780421	597696	813894	845348	821166	696392	135123	618498	33169	783544	4183.25	2456.5	3015	105672	479439	143342	195890	151586	353251	394588	4331	129459	404016	17851.5	4540.5	371732	40091.5	22427	56918.5	9202	141757	3642.5	2148.5	2798	6857.75	12150.2
6	Adult	Vaccine	V2	6912.04	15750.9	5593.45	7926.67	2305.08	61302.8	505.393	2427.67	595696	669232	676406	539854	633439	663030	668892	566624	343092	567756	81301.5	679266	4258.75	2463	5639.5	222442	690942	289308	253036	437953	531665	613381	7321.75	130072	608315	21811.5	4915.75	647478	78478.8	33663.5	181752	24496.2	222604	3460.25	2094.5	2719.5	3665.5	2975.75
7	Adult	Vaccine	V2	5157.22	12163.3	3675.68	4790.27	1905.13	43042.1	595.528	1012.73	550716	685601	604841	451386	640016	655985	600172	357652	129392	418280	39596.8	572582	5003.5	2144.5	3981.75	64081	420232	82741	123549	202144	305456	418731	3944.75	51970.8	359310	10956	5739.5	339192	15717	12239.8	60353	10487	52831	3028.25	2058.75	2721.25	5658	3442
8	Adult	Vaccine	V2	4220.71	9556.49	4817.07	7879.79	756.846	18989.9	380.369	1146.39	381346	572572	616626	448312	534684	578596	528065	585351	36828.8	411111	48904.5	557862	6727.25	2406	19821	71767	380809	297656	439254	112453	252107	306848	3697.25	60166.5	319407	80916.5	4810.75	266087	239136	48885.5	63806	6158.5	211399	3140.5	2137.25	2652.75	3410	2368.5
9	Adult	Vaccine	V2	5112.39	10775.6	5271.66	7634.68	1587.04	62962.6	313.95	1055.63	446904	550977	572104	405974	539473	538742	533641	423874	37526.2	426884	15446.5	548766	3991.5	3008.5	5441.5	92936.8	457107	200281	239142	226330	420047	424822	5252.25	75725.2	412597	25397.5	4426.5	454218	69521.2	36666.5	84839	11392.5	148860	6679	2119.25	2814.5	3254.25	2530.5
10	Adult	Vaccine	V2	6969.04	12350.2	7093.85	11449.2	1620.57	47620.4	449.114	1018.67	391546	493558	475548	335526	470778	477511	477502	131280	34020	371420	18102	488339	4561	2380.5	2817.75	128728	490370	159274	116731	266451	409226	356464	6453.75	72267	435394	10584	4389.5	388846	17461.2	11484.5	99424.5	9966	122822	3314.5	1922.25	2884	3666	2670.5
11	Adult	Vaccine	V2	8558.33	14295.5	7508.72	11362.8	2113.65	47265.1	536.067	1342.46	674280	808102	756486	521008	779904	795194	782508	660066	194190	605428	33211	717218	4432	2506.25	2838.5	127392	590725	126211	166950	133499	454475	438851	6057.75	72090.2	486286	22267.5	4342.25	536046	92245.5	30792	56939	11329	100688	3287.5	2000	2936.5	3221	2522
12	Adult	Vaccine	V2	7223.08	12527.1	7744.11	11682.1	2422.09	51476.1	533.499	1657.22	462913	565157	565856	499938	544974	567458	547288	524872	121088	459473	63927.8	593777	4321.5	23630.2	3094.5	76002.5	420381	111910	162109	182264	307914	344137	8518.25	72306.2	347026	12275.2	6172	371638	98963.2	17486.8	78049.5	9752.25	99900.2	3597.5	2052	2719.25	3123	2349.5
13	Adult	Vaccine	V2	10173.1	14713.8	7549.84	9810.92	2361.09	53123.8	540.94	1481.06	533066	675163	618242	458455	666706	661288	639262	528790	284138	440883	35400.2	595444	15198.2	2349.25	3155.25	85974.5	589142	83845.2	163864	148301	423051	373697	6466.25	70300.5	522601	19836.2	5827.75	475405	78970.5	24275.8	37742	9059.5	87838	3436	2184.25	2847.25	3635.75	2507
14	Children	Vaccine	V2	10701.7	12069.1	11029.1	11132.4	1523.09	39159.2	638.745	878.186	521417	679016	675773	387702	654388	663655	638602	37070.5	25269	521165	25001	661164	3563.75	2055	2958.5	47628.8	282563	47044	51848	81265	198326	225371	3529.25	30153.5	251341	4758	4105.25	229734	4232	5955.5	39680	5853	27909.5	3516	2160	2768.75	5118.5	3870.25
15	Children	Vaccine	V2	7731.83	11645.8	8497.64	12070	1832.63	48102.2	621.275	1144.81	664731	715775	776561	548252	702966	728391	726161	37738	29117	632912	46906.8	780670	5245	2550.75	2921	154191	645932	147591	132380	427443	549556	524010	7358.5	94793.5	588712	4483.5	4969.25	723164	4152	2920	134134	16360	119518	10850	2064.75	2906.75	4151.75	2905.25
16	Children	Vaccine	V2	11408.3	14641	10979.3	13189.6	2169.44	45920.3	682.496	3611.66	440786	490636	520080	386762	465572	494796	480416	206685	254271	398160	34460	531045	3653.5	1975.75	85398.5	148510	542189	406551	273540	261421	416803	461650	6930.5	84534.8	457473	11589	4441	514539	87334	131549	124465	14024.5	282612	4792.75	2122	3036	13273.5	10728.2
17	Children	Vaccine	V2	7640.01	12339.6	8179.69	10742.3	1799.93	68301.5	456.512	2388.56	458796	501371	521230	440974	504523	496983	511300	22279	16651.2	453762	248464	533891	3721	2059.75	2769.5	143662	584638	150034	138456	275796	495481	502094	7773.5	94534	518914	5961	4234	572892	6812	4068.5	131118	33321.2	107173	3193.5	2131.5	2731	3453.25	2900
18	Children	Vaccine	V2	16555	16397.3	12422.6	11593.7	2416.9	46773.4	714.434	728.705	671632	806306	762797	465354	779976	803574	805007	33932.5	26536.5	612870	44690.5	739664	3791.5	2164.25	2907	135366	551019	119005	95601.5	178367	504094	379138	4978.75	80803	473885	4374.5	4186	474398	3586.75	2695	121961	17563	92210	3146	2052.5	2829	10442.8	10631.8
19	Children	Vaccine	V2	13900.8	15227.7	12356.3	10541.9	1948.08	37321	755.003	786.686	406178	532739	492168	306474	503590	511760	500578	27565	19108	352909	15937.5	381194	3480.75	2068	2998	72887	355920	67824.5	57742.5	119393	266285	270668	4130.25	52774.5	298132	3833.5	4346	274638	3716.5	3290.25	51703.5	6967.25	44566.5	3281.5	2202	2672.5	6561.75	5865.75
20	Children	Vaccine	V2	4533.78	10134.5	5330.33	8951.66	1227.73	72012	705.388	1391.13	685734	777649	802762	610416	766492	787568	778078	41950.5	32090.2	641507	43766	791244	3732.5	2121.75	2659	79953.2	282846	71315	78395.2	168514	244842	295794	3803.5	52398	251644	3772.25	3719	296683	3415.25	2581.25	81734.8	8722	58285.2	3523.75	2115.5	2918	3256.5	2350.5
21	Children	Vaccine	V2	7388.76	13006.3	8010.4	10008.1	1440.17	55292.7	722.487	818.901	649121	816656	706670	461898	808900	828318	782356	656328	32470	577709	28110.2	543472	3290.75	2163.75	2816.5	80874	446022	36776	52266.2	29835.5	337522	373751	3317.25	35539	370377	3291	4187	314579	14074.5	2561.25	41532.5	7513	19451	3385.5	2121.25	2894	3630.75	2529.5
22	Children	Vaccine	V2	7284.98	14058.2	8683.76	11128.7	1523.29	59605.1	824.621	904.58	600165	698674	650161	437326	675252	690434	679166	42458	26987.2	491049	42901.8	608876	4999	2542.5	2906.25	155312	591648	141924	124982	252506	595461	593915	3886.75	92104.5	583864	4676.5	4498.25	601312	3608.5	3113.25	119298	18089.2	96343.8	3178.75	2141.25	2724.5	10924.2	6235.75
69	CTL-	CTL-	CTL-	3362.98	2151.92	4152.3	3303.07	1697.44	1009.32	2028.46	1763.93	4718.75	4067	30154.2	53953.8	5100.5	5642.75	4587.75	365847	579720	46881.8	4877.75	25004.5	9581.75	3025.5	3269.75	8576.25	8539.25	8820.25	28137.5	4908	6043.5	13547.5	7646.5	6250	6632.5	20630.8	5134.5	5447.5	15271.5	13023.5	5686	4821.75	12404.5	5339	2352.5	2788.5	6217.5	4658.25
70	CTL-	CTL-	CTL-	3959.73	2570.02	4306.22	4024.73	1474.63	1314.15	2095.14	2069.21	5806.25	5181	38400.5	196372	6097.5	6292.75	4861	194899	64366.2	104334	5122	48473.8	7628	2237.75	2831.5	6446	4386.25	65678	306294	3710.75	4485.25	5015.5	5078.5	4489	5335	91425	4741.5	3289.75	40151.5	68727.8	4721	3848.75	68850.2	3530.75	2080.5	2788.75	3542.5	2565.25
71	CTL-	CTL-	CTL-	4290.13	2785.65	4770.1	4011.65	2768.57	1935.8	2444.01	2169.76	8824.75	20379.2	36399	70594	46075	41340.5	15018.8	467404	128412	210414	9483.75	32953.8	11385.8	2530	2950	7163.75	6407.75	10459.5	78679.8	3544.25	5810.75	6479.75	6001.25	4910.5	6507.25	37244.5	4628.25	3664	33304.2	14541.8	4693.5	3988.25	17196.8	3136	2075	2824.25	3435.25	2380
[truncated: 226 more columns]

## Sheet: Figure 2
ID	Category	Status	Timepoint	ADCP_Spike_omicron	ADCP_Spike_WT	ADCP_RBD_WT	ADCP_Spike_delta	ADNP_Spike_omicron	ADNP_Spike_WT	ADNP_RBD_WT	ADNP_Spike_delta	ADCD_Spike_WT	ADCD_RBD_WT	ADCD_Spike_alpha	ADCD_Spike_beta	ADCD_RBD_beta	ADCD_RBD_alpha	ADCD_RBD_delta	ADCD_OC43	ADCD_HKU1	ADCD_Spike_omicron	ADCD_RBD_omicron	ADCD_Spike_delta	IgG2_Flu	IgG2_Ebola	IgG2_CMV	IgG2_Spike_WT	IgG2_RBD_WT	IgG2_Spike_alpha	IgG2_Spike_beta	IgG2_Spike_gamma	IgG2_RBD_beta	IgG2_RBD_gamma	IgG2_NTD	IgG2_S1	IgG2_RBD_alpha	IgG2_S2	IgG2_Nucleocapsid	IgG2_RBD_delta	IgG2_OC43	IgG2_HKU1	IgG2_Spike_omicron	IgG2_RBD_omicron	IgG2_Spike_delta	IgG4_Flu	IgG4_Ebola	IgG4_CMV	IgG4_Spike_WT	IgG4_RBD_WT
23	Children	Vaccine	V0	4972.3	3789.56	7329.04	8618.9	520.118	449.105	732.587	2376.03	4508	10109.5	582377	338474	16766.2	15257	9236.5	483038	519558	16452.5	8426.5	343874	3638.5	2151.25	80229.8	2906.25	2308	170105	101106	2794.75	2996.25	4028.75	3035.75	3411.25	3780.75	6654.5	3862	2500.5	117208	163094	3806.5	3451.5	70745.5	5669.5	2141.25	2882.5	2993	1998.75
24	Children	Vaccine	V0	2316.45	1737.04	3207.99	3324.4	437.576	359.401	485.168	765.311	3494.5	6997.75	25280	55265	19126.5	14760.5	11142.5	25330	18298.5	21079.5	6774	21688	3156	2129.5	2971.5	2985	2315.5	4057.5	7902	2733.5	2913	3761.5	2851.5	3330.5	4097.5	3457	4137.25	2518.75	5324.5	3203.5	3167	3495	4322.5	3047.75	1940.5	2878.5	3124	2345
25	Children	Vaccine	V0	6442.55	4419.72	6399.09	5062.17	516.972	453.49	515.66	446.22	3681.25	5434	20484.2	32625	13366	10368.5	7943.5	19963	15448	18963	5813	18191.5	3361.5	2084.5	2573.25	2919.25	2207.5	2611	2826	2815.5	2786	3850.75	2950.5	3328.25	3790.5	2321	3742	2541.75	3290	2643.75	3218.75	3297.75	2944.5	3112	2126.75	2752.75	3116	2269.25
26	Children	Vaccine	V0	2000.5	1536.53	2656.65	2291.32	399.499	420.073	421.933	503.535	4124.5	6832	36403.2	85046.5	18639.5	11815.8	10510.5	29410.5	24755	114314	6438	29109.5	3221	2110.25	2631.25	3122.5	2148	2769.25	2864	2619.5	2999.75	4095.75	2884.25	3309.5	4040.5	2186.5	3694	2536.75	3399	2404.5	3237.25	3643.5	3016.5	4309.25	2032.75	2612	3201.5	2221
27	Children	Vaccine	V0	4097.32	3010.7	4320.66	3336.12	650.999	554.636	647.074	696.106	3624.5	25308	24463.5	64211.8	72363	52225.2	42967	26384.5	17482.5	13892.8	12865	20580.2	2986.25	1923.75	2760.75	3118.5	2114.5	2935	3171.75	2675	3023.25	3870.25	2709	3461.5	4004.5	2259.5	3953.5	2490.25	3359	2698.75	2966.5	3546	3044	3252.5	1874.5	2829.75	3141.25	2245.25
28	Children	Vaccine	V0	2605.7	1875.31	3014.91	4465.78	557.652	533.845	518.828	1507.58	4556	8662.75	492316	207820	15783.8	12435.2	8856.5	625512	525515	18759	7945.75	176388	3874.25	2176	2662.25	3042	2372.5	50256.5	30903.2	2768.5	3163.25	3880.75	2936	3590.5	3862.25	5140	4072	2664.25	132890	149538	3782	3488.25	23700	3746	2061	2966.5	3536.25	2280.25
29	Children	Vaccine	V0	3191.19	2292.07	3491.91	2794.22	493.243	479.287	434.928	572.072	3825.25	4164.75	35562.2	132399	7460.75	6564	4744.5	37984	21008.5	40942	4441.5	34779.2	3390.5	1972	2979.5	3229	2420.25	2784	3258.5	2876	2872.25	3967.5	3084.75	3302.25	3837.75	2547.75	3889.5	2570	3430	2511	2957.75	3550	3280.5	3359.5	2318	2976.5	3172.75	2356.25
30	Children	Vaccine	V0	2035.9	1525.94	4234.45	5870.19	441.979	336.483	415.687	550.898	4618.5	5044.25	231974	78999.5	11447.2	8040.75	6272.75	86232.8	202057	21899.5	5903.5	35125.8	3525.5	2100	2873.5	3111.75	2313.75	149593	74529.8	2771.75	2836.75	4534.5	3188.75	3505.5	3880.75	4631	4071.25	2477.25	104600	143900	3576	3382.75	58498.5	3218	2309.25	2865.75	3327.75	2449.75
31	Children	Vaccine	V0	3719.02	2577.66	4358.85	3354.56	540.882	533.864	443.248	508.273	3474	2979.5	18263.8	41762	4104.5	4524	3960.25	22032.5	13660.5	11851.8	5443	17708.5	6180.25	2140.5	2551.25	3005.5	2234.75	3071.5	3923.5	2689.25	2961.75	3805.75	3115.5	3370.75	3800.75	2583.25	3716.5	2317	3905.75	2551	3469.75	3629	3974.5	25825	2138	2936.5	3292.5	2509.25
32	Children	Vaccine	V0	3318.22	2312.03	4135.94	3659.24	498.357	401.471	438.534	396.729	3747.5	4183.25	39514	80182.2	7141	5941.5	4635	691137	215786	13045.8	4842.75	28211.2	5109.5	2465.5	3327	3195.5	2626.5	7329	15098.8	3186.5	5977	6674.5	3006.5	3626.5	4412	5627.5	4393.75	3142.5	39006.5	9295.75	5286	3738.25	6406.25	4336	2016.5	2792	3264.5	2462.75
33	Children	Vaccine	V0	5437.25	3516.95	6362.16	4761.02	542.25	357.284	555.429	550.258	3869	4879.75	33978.5	91025.5	8756	7368	5775.5	615226	23105.2	18545	6648.25	30333.8	3516	1976.5	2737	2914	2232.5	2927.25	3281.75	2801.25	2970	3838.5	2901.5	3569.5	3819.75	2478.5	4129.5	2555.5	6651.25	2610	3712	3364.75	3392	20272.5	2270	2775	3326.5	2219.25
34	Children	Vaccine	V0	3168.18	2176.44	4954.45	4012.51	411.019	435.562	439.425	539.433	4207	4704	29871.8	81795	9908.25	7481.75	5585.5	765926	29949.8	26605	5227.5	29688.5	4193.5	2011.5	2870.5	3035	2109.75	2832.5	3080.5	2606	2962.5	3838.75	2931	3246.75	3900	2452.5	3773	2370.25	28469.8	3670	3591.25	3540.5	3222	3183.25	2027.25	2746	3048	2313.5
35	Children	Vaccine	V0	3431.58	2361.61	4290.07	4039.57	522.57	603.409	531.473	616.965	4174	33189.5	25124.8	42908	87768	59317.5	45483.8	25487.5	17848.2	20763	21045	19608.5	3992	2054.5	2814.5	3247	2287.5	4620.5	14506.2	2930.25	2851.5	3669.75	3221	3504	4148.75	5023.5	3803	2703.5	8621.75	5672.75	3221.75	3590.5	6041.75	41989.5	2175.25	2626.5	3058	2021.25
36	Children	Vaccine	V0	3080.23	2313.25	4327.86	3350.53	391.502	372.775	318.609	423.454	3741.75	4069.5	23669	55134.5	6426	6201	4316	24300.5	18520.5	30124.8	5484	20839.2	2845	2055.25	2793.5	2999	2132.75	2788.75	3150.5	2872.25	2864.5	3608	3036.5	3316	3900.75	2376.5	3849	2446	3560.5	2570	3424.25	3461.25	3328.25	2775.5	1863.5	2988	3028.25	2067
37	Children	Vaccine	V1	4255.43	7408.15	4279.72	7669.35	508.761	1419.97	587.578	1890.93	110692	271088	654839	431888	194111	237446	159107	673334	552792	61116	10972.8	508941	5210.25	2367	2941.5	4795	17672.5	115854	83685.2	3711.25	17594.2	29915.5	3337.5	5141.25	13694.8	7458.75	4404	20080.5	146298	167509	7104.25	4077.25	60997.5	4165.5	2132.75	2684	3215.5	2311.25
38	Children	Vaccine	V1	4239.46	8503.74	3717.95	5105.72	564.295	1875.22	601.874	1071.66	131735	305159	395146	277617	251625	297486	269073	33107.8	20723.5	77960.2	6055.25	187094	3373.5	2266	2793.5	9063.25	41632.5	14597.5	18379	7108.5	30281	44658.2	3232.25	7076.5	32148	3963	4004.25	34907.8	4844.5	3095.5	9246	3933.25	9451.5	4764.5	2038.75	2689.25	3278	2277
39	Children	Vaccine	V1	4807.87	10505.7	4678.32	5383.64	518.789	876.811	448.67	496.741	86520.8	49231.2	451188	215484	45691.5	59880.5	32403.2	633476	140772	96566.8	6246.5	189183	5918.5	2767.75	2967.25	6052.5	16673.8	23187	25143	4252.5	23691.5	21436	3147	6243	17742	5872.5	4995.5	8899.25	39364.2	8280.5	13277	3660.75	13460.5	5486	2114	2762.5	3359.75	2500
40	Children	Vaccine	V1	8441.21	13148.7	5999.62	5226.88	523.35	2812.58	446.086	498.262	114151	392876	339216	260362	368602	370013	315388	527585	23405	70093	10100.5	135782	3873	2006	2842.25	11391.5	152167	22285.5	26580.5	32713.8	126333	117554	2594	18422.8	131658	3510.75	3614.25	138467	9825.5	3218	10733.2	4608	9843.5	24746.5	2067.75	2835	3962.75	2774.75
41	Children	Vaccine	V1	5085.36	9882.98	5758.83	6518.04	447.583	1999.66	422.091	571.821	240876	462324	741642	359036	340090	379499	211416	871604	111546	338402	14612.5	362812	4543.75	2253.75	2956.75	8049.25	51947.5	13718.8	13463	8589.5	27063.5	44517.2	3269.25	6334.5	35162.5	3311.5	3822.5	22409.5	43460	4837	15043	3997	8733	3125.75	2015	2750.25	3782	3440
42	Children	Vaccine	V1	3249.92	7564.61	3905.61	4667.87	769.227	2856.08	623.906	667.498	304685	604576	502225	430342	516916	580622	477372	64277.5	40518.8	285156	16745.8	304084	3622.5	2169.75	2910.25	5709.25	37007.5	5410.25	12156.2	5326.75	24259.2	55187.5	3179.75	5703.5	28719	2968	3810.5	32526.2	3788.5	2621.5	7338.75	4217.5	4711.5	3698	2115.5	2589	3324.5	2197
43	Children	Vaccine	V1	8628.27	15423.6	6760.74	8053.43	1223.04	14627.2	1118.33	1130.51	445315	601115	664472	412209	565021	600342	552180	41399	25378	428967	30330.2	545597	3345.75	2010.5	2871.75	9848.25	96873.8	15284.8	27139	33488.8	72737	108860	3128.75	9704.5	87573	3792.75	4050.5	91846.5	4027	4195	11481.8	4654.75	8032	2969	2065.25	2829.5	3205	2507.25
44	Children	Vaccine	V1	4429.57	8986.54	3413.69	3557.61	1021.52	5397.97	738.944	809.889	138239	483321	210453	183185	431236	451952	229544	34481	21807.2	116666	8337	76019	3573	2087	2978.75	15037.5	75322.8	9084.5	13167.5	7925	63900.8	88804	2934.5	8456.25	75546	3373.5	3847.5	63659.2	4475.25	2777.25	8109.75	4491.5	6524.75	3077.5	2123.25	2882	3220.75	2458
45	Children	Vaccine	V1	2992.26	9185.46	3321.65	3950.73	504.592	2575.83	425.502	497.593	225962	505105	386567	290875	441812	493764	373640	35070.5	22461.5	265006	14541.8	185376	6346.5	2446.75	2882.25	9200.5	53175	15335.2	17253.8	44706	45611.2	94125.5	3165.25	7138.5	47589	3677	4502.5	38964.5	3969.75	3290	12544.5	4557.5	7608	14089.5	2114.75	3040.5	3846.75	2632.25
46	Children	Vaccine	V1	3898.07	6697.26	4554.45	3900.88	547.578	1288.52	381.829	462.979	60483.8	193134	247666	289668	99822.5	206414	80959.5	74514	16928	123534	6184.25	51148	3240.5	1937.5	2709.5	4934	16070	4851.75	9609	9218.5	11600.5	27769.2	2841	5352.25	16613	2541	3809	11543.5	3841.75	2475	5888.75	3649.5	3806	2947	1990.5	2776.5	3089.5	2316.5
47	Children	Vaccine	V1	3982.74	9914.77	4309.92	4536.74	552.293	4079.52	462.553	541.266	109610	402948	222320	220398	424746	400641	396716	24782.8	16500	59667	40058	79996.8	3280.75	1839.25	2582.5	8618	58048.5	12687	34922	6186.5	49926.2	89200.8	2817.75	9359.25	49327.5	5181	4029	79081.8	7078.5	3562.25	6294.25	4077.5	8940	35404	2166	2872.75	3105	2365
48	Children	Vaccine	V1	4742.51	9462.1	4977.68	5024.55	674.626	2062.51	557.703	571.105	173037	348893	322306	148096	216150	192324	202470	368674	36504.2	56241.8	18526.2	158741	3869.25	2144.75	5620.25	6761.75	19751	7519.5	6472.5	3421.5	13871.2	17786.8	3181.5	5831.5	16261.2	3117.25	5446.25	16988.2	6494	3320.25	5129.75	3809.5	6259.75	3191	1981	2499.5	2939.5	2466
49	Children	Vaccine	V1	8324.58	13564.7	7043.82	7922.7	1053.62	5271.9	733.935	612.073	84126.5	212824	153416	255203	286964	211633	60276.2	30251.8	16267.5	43738	7875.25	60392	4625.5	2573.5	2730.75	15676.5	105762	11043.8	23740	6946.5	142072	203519	3145.75	10425.8	96820.8	4115	4352	12707	3497.25	3002.75	8730.5	3995	5420	3071.25	2111	2666.5	3229.75	2220.75
14	Children	Vaccine	V2	10701.7	12069.1	11029.1	11132.4	1523.09	39159.2	638.745	878.186	521417	679016	675773	387702	654388	663655	638602	37070.5	25269	521165	25001	661164	3563.75	2055	2958.5	47628.8	282563	47044	51848	81265	198326	225371	3529.25	30153.5	251341	4758	4105.25	229734	4232	5955.5	39680	5853	27909.5	3516	2160	2768.75	5118.5	3870.25
15	Children	Vaccine	V2	7731.83	11645.8	8497.64	12070	1832.63	48102.2	621.275	1144.81	664731	715775	776561	548252	702966	728391	726161	37738	29117	632912	46906.8	780670	5245	2550.75	2921	154191	645932	147591	132380	427443	549556	524010	7358.5	94793.5	588712	4483.5	4969.25	723164	4152	2920	134134	16360	119518	10850	2064.75	2906.75	4151.75	2905.25
16	Children	Vaccine	V2	11408.3	14641	10979.3	13189.6	2169.44	45920.3	682.496	3611.66	440786	490636	520080	386762	465572	494796	480416	206685	254271	398160	34460	531045	3653.5	1975.75	85398.5	148510	542189	406551	273540	261421	416803	461650	6930.5	84534.8	457473	11589	4441	514539	87334	131549	124465	14024.5	282612	4792.75	2122	3036	13273.5	10728.2
17	Children	Vaccine	V2	7640.01	12339.6	8179.69	10742.3	1799.93	68301.5	456.512	2388.56	458796	501371	521230	440974	504523	496983	511300	22279	16651.2	453762	248464	533891	3721	2059.75	2769.5	143662	584638	150034	138456	275796	495481	502094	7773.5	94534	518914	5961	4234	572892	6812	4068.5	131118	33321.2	107173	3193.5	2131.5	2731	3453.25	2900
18	Children	Vaccine	V2	16555	16397.3	12422.6	11593.7	2416.9	46773.4	714.434	728.705	671632	806306	762797	465354	779976	803574	805007	33932.5	26536.5	612870	44690.5	739664	3791.5	2164.25	2907	135366	551019	119005	95601.5	178367	504094	379138	4978.75	80803	473885	4374.5	4186	474398	3586.75	2695	121961	17563	92210	3146	2052.5	2829	10442.8	10631.8
19	Children	Vaccine	V2	13900.8	15227.7	12356.3	10541.9	1948.08	37321	755.003	786.686	406178	532739	492168	306474	503590	511760	500578	27565	19108	352909	15937.5	381194	3480.75	2068	2998	72887	355920	67824.5	57742.5	119393	266285	270668	4130.25	52774.5	298132	3833.5	4346	274638	3716.5	3290.25	51703.5	6967.25	44566.5	3281.5	2202	2672.5	6561.75	5865.75
20	Children	Vaccine	V2	4533.78	10134.5	5330.33	8951.66	1227.73	72012	705.388	1391.13	685734	777649	802762	610416	766492	787568	778078	41950.5	32090.2	641507	43766	791244	3732.5	2121.75	2659	79953.2	282846	71315	78395.2	168514	244842	295794	3803.5	52398	251644	3772.25	3719	296683	3415.25	2581.25	81734.8	8722	58285.2	3523.75	2115.5	2918	3256.5	2350.5
21	Children	Vaccine	V2	7388.76	13006.3	8010.4	10008.1	1440.17	55292.7	722.487	818.901	649121	816656	706670	461898	808900	828318	782356	656328	32470	577709	28110.2	543472	3290.75	2163.75	2816.5	80874	446022	36776	52266.2	29835.5	337522	373751	3317.25	35539	370377	3291	4187	314579	14074.5	2561.25	41532.5	7513	19451	3385.5	2121.25	2894	3630.75	2529.5
22	Children	Vaccine	V2	7284.98	14058.2	8683.76	11128.7	1523.29	59605.1	824.621	904.58	600165	698674	650161	437326	675252	690434	679166	42458	26987.2	491049	42901.8	608876	4999	2542.5	2906.25	155312	591648	141924	124982	252506	595461	593915	3886.75	92104.5	583864	4676.5	4498.25	601312	3608.5	3113.25	119298	18089.2	96343.8	3178.75	2141.25	2724.5	10924.2	6235.75
58	Children	Vaccine	V6	6744.72	11358.9	4806.15	8655.81	1456.52	17021.9	588.747	1744	313000	470431	511668	310511	426126	435106	346674	172499	145860	134870	14713	452342	3160	2061.5	2736.75	92746	300302	350586	183295	36515.8	209342	123789	3217	47122.5	233720	12926.8	4057.75	151993	65895.5	88098.2	70156	5012.5	231330	4294.5	2117.75	2755.25	191142	303189
59	Children	Vaccine	V6	6650.75	11198.7	6684.94	6964.89	1692.73	30987.6	521.564	600.498	561088	764835	695446	371048	677343	698782	613630	768994	32326.8	523650	30183	485931	3661.25	2087.5	2821.5	60680.8	265028	59265.8	56034.2	130868	196883	237187	4108.75	45008	225838	4177.5	4792	212009	27281	2942.5	60435.5	6731.5	41997	3316.25	2158.5	2984	25221.5	24875
60	Children	Vaccine	V6	8263.04	13482.3	10997.1	10333.2	1294.9	15586.2	546.174	726.999	306880	631530	407350	273859	601904	605209	504677	38553.2	26468.2	204512	21720.5	185324	3591.5	1970.25	2996.75	148865	464714	89901.5	68366.2	93712.8	380272	262608	4018.25	93166	386224	4009	4401	281927	3243	2661.5	67095.2	8167	55462.8	3297.75	2069.5	2958.25	205541	386643
61	Children	Vaccine	V6	8280.95	14399.3	6273.87	6215.06	1196.09	12426.5	539.273	802.492	359466	609463	360414	302486	516186	573212	508245	47572	28547.5	213098	25471.5	174127	3628.25	2015.75	2857	126470	330646	87739.5	56362.2	94286	221686	201880	3733.25	73473	269914	4605.25	3932.75	180586	4539.5	3076.75	76015.5	5783.75	54747	3615	1971	2750.25	152626	243038
62	Children	Vaccine	V6	4844.64	9863.39	4659.96	5289.69	1214.89	17216.5	427.702	615.06	476396	662462	577690	354720	618506	651757	609287	433011	55764	361708	21248	435526	3702	2257.25	2905	71448.2	349458	56477.5	45927	96920	247795	231590	3939	73539.8	277198	3556	4049.75	304851	5088.5	3564.75	54268.5	5373.75	41833.2	3546	2313.75	2887.25	9255	15812
63	Children	Vaccine	V6	5319.95	10115.1	3742.51	3836.03	900.392	7171.17	571.342	655.375	133202	477564	113935	159116	424768	454946	346701	51011.5	31271.8	78835	18398.2	57711.2	5136.5	2850.25	2815	41125.8	244170	32171.8	32948	21080.5	224276	227718	3426.75	35892.2	213205	4596	4876.25	179768	3357.75	3380	33231.5	5273.25	18665.5	3170.25	2114	2941.5	206074	318815
64	Children	Vaccine	V6	3763.2	7927.14	4475.29	4793.83	586.807	4496.16	425.863	445.801	284137	540945	348409	205936	408008	495347	356280	39739.5	26393	195799	11904.8	140562	3262.75	2021.75	2846.25	29826.8	94482.5	18222	16383.8	22710	63174.5	81671.2	3341	18115.5	71653.8	3647	3880	74449.8	3876	3220	15304.8	4648	11808	4008.25	2076.75	2801.75	36374.5	46196.2
65	Children	Vaccine	V6	9285.38	11502.3	9585.4	9689.74	1298.27	19658.1	527.661	536.906	242230	490259	323202	228535	444213	457817	356568	556581	31691.8	145562	17981.2	124220	3511.75	1934	3220	70657.5	386498	34091.2	33674	10897.8	294085	246141	3154.75	45376	304720	3805	4495.5	207391	94832.5	3087	30442.5	7678.25	17896	3232.5	2090	2895.5	82406.8	138698
66	Children	Vaccine	post-boost	12345.8	13517.9	12963.9	12936.5	1855.82	45457.7	638.814	1461.91	383555	455222	444810	341787	450155	444708	465452	25595	18907	424490	288757	440168	3539.5	1853.5	2944	660947	1.12501e+06	449431	325807	881763	1.0642e+06	755064	64419.2	458376	1.03574e+06	6516.5	3970.5	983834	3421.5	3262.5	560341	129624	434613	8451.5	2347.5	3015	1.58012e+06	2.31327e+06
67	Children	Vaccine	post-boost	5341.12	10014.4	7153.83	7593.5	1588.43	57023.6	366.61	1590.16	793284	780949	834374	748056	797152	780368	800633	575624	41708.5	765919	557898	876742	3559	2195.75	2924	344788	774984	312143	226705	466758	710043	686215	59871.2	220963	708969	7021.5	4082.75	817272	18649	15796	305903	111774	243510	3677.5	1981	2677.5	188439	332331
68	Children	Vaccine	post-boost	8406.71	14016.2	9586.39	11783.7	2207.96	43367.3	624.772	2475.66	449885	468433	491264	423727	462194	474021	476540	80339.5	109720	427582	159137	532525	3886.75	2040.25	2756.5	382430	666212	614250	349480	589001	588454	526298	16923	223868	618562	17381.2	3834.5	635560	62753.2	97200.5	403387	66116.5	509746	4252.75	1966	2685.25	515614	565342
[truncated: 226 more columns]

## Sheet: Figure 3
ID	Category	Status	Timepoint	ADCP_Spike_omicron	ADCP_Spike_WT	ADCP_RBD_WT	ADCP_Spike_delta	ADNP_Spike_omicron	ADNP_Spike_WT	ADNP_RBD_WT	ADNP_Spike_delta	ADCD_Spike_WT	ADCD_RBD_WT	ADCD_Spike_alpha	ADCD_Spike_beta	ADCD_RBD_beta	ADCD_RBD_alpha	ADCD_RBD_delta	ADCD_OC43	ADCD_HKU1	ADCD_Spike_omicron	ADCD_RBD_omicron	ADCD_Spike_delta	IgG2_Flu	IgG2_Ebola	IgG2_CMV	IgG2_Spike_WT	IgG2_RBD_WT	IgG2_Spike_alpha	IgG2_Spike_beta	IgG2_Spike_gamma	IgG2_RBD_beta	IgG2_RBD_gamma	IgG2_NTD	IgG2_S1	IgG2_RBD_alpha	IgG2_S2	IgG2_Nucleocapsid	IgG2_RBD_delta	IgG2_OC43	IgG2_HKU1	IgG2_Spike_omicron	IgG2_RBD_omicron	IgG2_Spike_delta	IgG4_Flu	IgG4_Ebola	IgG4_CMV	IgG4_Spike_WT	IgG4_RBD_WT
23	Children	Vaccine	V0	4972.3	3789.56	7329.04	8618.9	520.118	449.105	732.587	2376.03	4508	10109.5	582377	338474	16766.2	15257	9236.5	483038	519558	16452.5	8426.5	343874	3638.5	2151.25	80229.8	2906.25	2308	170105	101106	2794.75	2996.25	4028.75	3035.75	3411.25	3780.75	6654.5	3862	2500.5	117208	163094	3806.5	3451.5	70745.5	5669.5	2141.25	2882.5	2993	1998.75
24	Children	Vaccine	V0	2316.45	1737.04	3207.99	3324.4	437.576	359.401	485.168	765.311	3494.5	6997.75	25280	55265	19126.5	14760.5	11142.5	25330	18298.5	21079.5	6774	21688	3156	2129.5	2971.5	2985	2315.5	4057.5	7902	2733.5	2913	3761.5	2851.5	3330.5	4097.5	3457	4137.25	2518.75	5324.5	3203.5	3167	3495	4322.5	3047.75	1940.5	2878.5	3124	2345
25	Children	Vaccine	V0	6442.55	4419.72	6399.09	5062.17	516.972	453.49	515.66	446.22	3681.25	5434	20484.2	32625	13366	10368.5	7943.5	19963	15448	18963	5813	18191.5	3361.5	2084.5	2573.25	2919.25	2207.5	2611	2826	2815.5	2786	3850.75	2950.5	3328.25	3790.5	2321	3742	2541.75	3290	2643.75	3218.75	3297.75	2944.5	3112	2126.75	2752.75	3116	2269.25
26	Children	Vaccine	V0	2000.5	1536.53	2656.65	2291.32	399.499	420.073	421.933	503.535	4124.5	6832	36403.2	85046.5	18639.5	11815.8	10510.5	29410.5	24755	114314	6438	29109.5	3221	2110.25	2631.25	3122.5	2148	2769.25	2864	2619.5	2999.75	4095.75	2884.25	3309.5	4040.5	2186.5	3694	2536.75	3399	2404.5	3237.25	3643.5	3016.5	4309.25	2032.75	2612	3201.5	2221
27	Children	Vaccine	V0	4097.32	3010.7	4320.66	3336.12	650.999	554.636	647.074	696.106	3624.5	25308	24463.5	64211.8	72363	52225.2	42967	26384.5	17482.5	13892.8	12865	20580.2	2986.25	1923.75	2760.75	3118.5	2114.5	2935	3171.75	2675	3023.25	3870.25	2709	3461.5	4004.5	2259.5	3953.5	2490.25	3359	2698.75	2966.5	3546	3044	3252.5	1874.5	2829.75	3141.25	2245.25
28	Children	Vaccine	V0	2605.7	1875.31	3014.91	4465.78	557.652	533.845	518.828	1507.58	4556	8662.75	492316	207820	15783.8	12435.2	8856.5	625512	525515	18759	7945.75	176388	3874.25	2176	2662.25	3042	2372.5	50256.5	30903.2	2768.5	3163.25	3880.75	2936	3590.5	3862.25	5140	4072	2664.25	132890	149538	3782	3488.25	23700	3746	2061	2966.5	3536.25	2280.25
29	Children	Vaccine	V0	3191.19	2292.07	3491.91	2794.22	493.243	479.287	434.928	572.072	3825.25	4164.75	35562.2	132399	7460.75	6564	4744.5	37984	21008.5	40942	4441.5	34779.2	3390.5	1972	2979.5	3229	2420.25	2784	3258.5	2876	2872.25	3967.5	3084.75	3302.25	3837.75	2547.75	3889.5	2570	3430	2511	2957.75	3550	3280.5	3359.5	2318	2976.5	3172.75	2356.25
30	Children	Vaccine	V0	2035.9	1525.94	4234.45	5870.19	441.979	336.483	415.687	550.898	4618.5	5044.25	231974	78999.5	11447.2	8040.75	6272.75	86232.8	202057	21899.5	5903.5	35125.8	3525.5	2100	2873.5	3111.75	2313.75	149593	74529.8	2771.75	2836.75	4534.5	3188.75	3505.5	3880.75	4631	4071.25	2477.25	104600	143900	3576	3382.75	58498.5	3218	2309.25	2865.75	3327.75	2449.75
31	Children	Vaccine	V0	3719.02	2577.66	4358.85	3354.56	540.882	533.864	443.248	508.273	3474	2979.5	18263.8	41762	4104.5	4524	3960.25	22032.5	13660.5	11851.8	5443	17708.5	6180.25	2140.5	2551.25	3005.5	2234.75	3071.5	3923.5	2689.25	2961.75	3805.75	3115.5	3370.75	3800.75	2583.25	3716.5	2317	3905.75	2551	3469.75	3629	3974.5	25825	2138	2936.5	3292.5	2509.25
32	Children	Vaccine	V0	3318.22	2312.03	4135.94	3659.24	498.357	401.471	438.534	396.729	3747.5	4183.25	39514	80182.2	7141	5941.5	4635	691137	215786	13045.8	4842.75	28211.2	5109.5	2465.5	3327	3195.5	2626.5	7329	15098.8	3186.5	5977	6674.5	3006.5	3626.5	4412	5627.5	4393.75	3142.5	39006.5	9295.75	5286	3738.25	6406.25	4336	2016.5	2792	3264.5	2462.75
33	Children	Vaccine	V0	5437.25	3516.95	6362.16	4761.02	542.25	357.284	555.429	550.258	3869	4879.75	33978.5	91025.5	8756	7368	5775.5	615226	23105.2	18545	6648.25	30333.8	3516	1976.5	2737	2914	2232.5	2927.25	3281.75	2801.25	2970	3838.5	2901.5	3569.5	3819.75	2478.5	4129.5	2555.5	6651.25	2610	3712	3364.75	3392	20272.5	2270	2775	3326.5	2219.25
34	Children	Vaccine	V0	3168.18	2176.44	4954.45	4012.51	411.019	435.562	439.425	539.433	4207	4704	29871.8	81795	9908.25	7481.75	5585.5	765926	29949.8	26605	5227.5	29688.5	4193.5	2011.5	2870.5	3035	2109.75	2832.5	3080.5	2606	2962.5	3838.75	2931	3246.75	3900	2452.5	3773	2370.25	28469.8	3670	3591.25	3540.5	3222	3183.25	2027.25	2746	3048	2313.5
35	Children	Vaccine	V0	3431.58	2361.61	4290.07	4039.57	522.57	603.409	531.473	616.965	4174	33189.5	25124.8	42908	87768	59317.5	45483.8	25487.5	17848.2	20763	21045	19608.5	3992	2054.5	2814.5	3247	2287.5	4620.5	14506.2	2930.25	2851.5	3669.75	3221	3504	4148.75	5023.5	3803	2703.5	8621.75	5672.75	3221.75	3590.5	6041.75	41989.5	2175.25	2626.5	3058	2021.25
36	Children	Vaccine	V0	3080.23	2313.25	4327.86	3350.53	391.502	372.775	318.609	423.454	3741.75	4069.5	23669	55134.5	6426	6201	4316	24300.5	18520.5	30124.8	5484	20839.2	2845	2055.25	2793.5	2999	2132.75	2788.75	3150.5	2872.25	2864.5	3608	3036.5	3316	3900.75	2376.5	3849	2446	3560.5	2570	3424.25	3461.25	3328.25	2775.5	1863.5	2988	3028.25	2067
37	Children	Vaccine	V1	4255.43	7408.15	4279.72	7669.35	508.761	1419.97	587.578	1890.93	110692	271088	654839	431888	194111	237446	159107	673334	552792	61116	10972.8	508941	5210.25	2367	2941.5	4795	17672.5	115854	83685.2	3711.25	17594.2	29915.5	3337.5	5141.25	13694.8	7458.75	4404	20080.5	146298	167509	7104.25	4077.25	60997.5	4165.5	2132.75	2684	3215.5	2311.25
38	Children	Vaccine	V1	4239.46	8503.74	3717.95	5105.72	564.295	1875.22	601.874	1071.66	131735	305159	395146	277617	251625	297486	269073	33107.8	20723.5	77960.2	6055.25	187094	3373.5	2266	2793.5	9063.25	41632.5	14597.5	18379	7108.5	30281	44658.2	3232.25	7076.5	32148	3963	4004.25	34907.8	4844.5	3095.5	9246	3933.25	9451.5	4764.5	2038.75	2689.25	3278	2277
39	Children	Vaccine	V1	4807.87	10505.7	4678.32	5383.64	518.789	876.811	448.67	496.741	86520.8	49231.2	451188	215484	45691.5	59880.5	32403.2	633476	140772	96566.8	6246.5	189183	5918.5	2767.75	2967.25	6052.5	16673.8	23187	25143	4252.5	23691.5	21436	3147	6243	17742	5872.5	4995.5	8899.25	39364.2	8280.5	13277	3660.75	13460.5	5486	2114	2762.5	3359.75	2500
40	Children	Vaccine	V1	8441.21	13148.7	5999.62	5226.88	523.35	2812.58	446.086	498.262	114151	392876	339216	260362	368602	370013	315388	527585	23405	70093	10100.5	135782	3873	2006	2842.25	11391.5	152167	22285.5	26580.5	32713.8	126333	117554	2594	18422.8	131658	3510.75	3614.25	138467	9825.5	3218	10733.2	4608	9843.5	24746.5	2067.75	2835	3962.75	2774.75
41	Children	Vaccine	V1	5085.36	9882.98	5758.83	6518.04	447.583	1999.66	422.091	571.821	240876	462324	741642	359036	340090	379499	211416	871604	111546	338402	14612.5	362812	4543.75	2253.75	2956.75	8049.25	51947.5	13718.8	13463	8589.5	27063.5	44517.2	3269.25	6334.5	35162.5	3311.5	3822.5	22409.5	43460	4837	15043	3997	8733	3125.75	2015	2750.25	3782	3440
42	Children	Vaccine	V1	3249.92	7564.61	3905.61	4667.87	769.227	2856.08	623.906	667.498	304685	604576	502225	430342	516916	580622	477372	64277.5	40518.8	285156	16745.8	304084	3622.5	2169.75	2910.25	5709.25	37007.5	5410.25	12156.2	5326.75	24259.2	55187.5	3179.75	5703.5	28719	2968	3810.5	32526.2	3788.5	2621.5	7338.75	4217.5	4711.5	3698	2115.5	2589	3324.5	2197
43	Children	Vaccine	V1	8628.27	15423.6	6760.74	8053.43	1223.04	14627.2	1118.33	1130.51	445315	601115	664472	412209	565021	600342	552180	41399	25378	428967	30330.2	545597	3345.75	2010.5	2871.75	9848.25	96873.8	15284.8	27139	33488.8	72737	108860	3128.75	9704.5	87573	3792.75	4050.5	91846.5	4027	4195	11481.8	4654.75	8032	2969	2065.25	2829.5	3205	2507.25
44	Children	Vaccine	V1	4429.57	8986.54	3413.69	3557.61	1021.52	5397.97	738.944	809.889	138239	483321	210453	183185	431236	451952	229544	34481	21807.2	116666	8337	76019	3573	2087	2978.75	15037.5	75322.8	9084.5	13167.5	7925	63900.8	88804	2934.5	8456.25	75546	3373.5	3847.5	63659.2	4475.25	2777.25	8109.75	4491.5	6524.75	3077.5	2123.25	2882	3220.75	2458
45	Children	Vaccine	V1	2992.26	9185.46	3321.65	3950.73	504.592	2575.83	425.502	497.593	225962	505105	386567	290875	441812	493764	373640	35070.5	22461.5	265006	14541.8	185376	6346.5	2446.75	2882.25	9200.5	53175	15335.2	17253.8	44706	45611.2	94125.5	3165.25	7138.5	47589	3677	4502.5	38964.5	3969.75	3290	12544.5	4557.5	7608	14089.5	2114.75	3040.5	3846.75	2632.25
46	Children	Vaccine	V1	3898.07	6697.26	4554.45	3900.88	547.578	1288.52	381.829	462.979	60483.8	193134	247666	289668	99822.5	206414	80959.5	74514	16928	123534	6184.25	51148	3240.5	1937.5	2709.5	4934	16070	4851.75	9609	9218.5	11600.5	27769.2	2841	5352.25	16613	2541	3809	11543.5	3841.75	2475	5888.75	3649.5	3806	2947	1990.5	2776.5	3089.5	2316.5
47	Children	Vaccine	V1	3982.74	9914.77	4309.92	4536.74	552.293	4079.52	462.553	541.266	109610	402948	222320	220398	424746	400641	396716	24782.8	16500	59667	40058	79996.8	3280.75	1839.25	2582.5	8618	58048.5	12687	34922	6186.5	49926.2	89200.8	2817.75	9359.25	49327.5	5181	4029	79081.8	7078.5	3562.25	6294.25	4077.5	8940	35404	2166	2872.75	3105	2365
48	Children	Vaccine	V1	4742.51	9462.1	4977.68	5024.55	674.626	2062.51	557.703	571.105	173037	348893	322306	148096	216150	192324	202470	368674	36504.2	56241.8	18526.2	158741	3869.25	2144.75	5620.25	6761.75	19751	7519.5	6472.5	3421.5	13871.2	17786.8	3181.5	5831.5	16261.2	3117.25	5446.25	16988.2	6494	3320.25	5129.75	3809.5	6259.75	3191	1981	2499.5	2939.5	2466
49	Children	Vaccine	V1	8324.58	13564.7	7043.82	7922.7	1053.62	5271.9	733.935	612.073	84126.5	212824	153416	255203	286964	211633	60276.2	30251.8	16267.5	43738	7875.25	60392	4625.5	2573.5	2730.75	15676.5	105762	11043.8	23740	6946.5	142072	203519	3145.75	10425.8	96820.8	4115	4352	12707	3497.25	3002.75	8730.5	3995	5420	3071.25	2111	2666.5	3229.75	2220.75
14	Children	Vaccine	V2	10701.7	12069.1	11029.1	11132.4	1523.09	39159.2	638.745	878.186	521417	679016	675773	387702	654388	663655	638602	37070.5	25269	521165	25001	661164	3563.75	2055	2958.5	47628.8	282563	47044	51848	81265	198326	225371	3529.25	30153.5	251341	4758	4105.25	229734	4232	5955.5	39680	5853	27909.5	3516	2160	2768.75	5118.5	3870.25
15	Children	Vaccine	V2	7731.83	11645.8	8497.64	12070	1832.63	48102.2	621.275	1144.81	664731	715775	776561	548252	702966	728391	726161	37738	29117	632912	46906.8	780670	5245	2550.75	2921	154191	645932	147591	132380	427443	549556	524010	7358.5	94793.5	588712	4483.5	4969.25	723164	4152	2920	134134	16360	119518	10850	2064.75	2906.75	4151.75	2905.25
16	Children	Vaccine	V2	11408.3	14641	10979.3	13189.6	2169.44	45920.3	682.496	3611.66	440786	490636	520080	386762	465572	494796	480416	206685	254271	398160	34460	531045	3653.5	1975.75	85398.5	148510	542189	406551	273540	261421	416803	461650	6930.5	84534.8	457473	11589	4441	514539	87334	131549	124465	14024.5	282612	4792.75	2122	3036	13273.5	10728.2
17	Children	Vaccine	V2	7640.01	12339.6	8179.69	10742.3	1799.93	68301.5	456.512	2388.56	458796	501371	521230	440974	504523	496983	511300	22279	16651.2	453762	248464	533891	3721	2059.75	2769.5	143662	584638	150034	138456	275796	495481	502094	7773.5	94534	518914	5961	4234	572892	6812	4068.5	131118	33321.2	107173	3193.5	2131.5	2731	3453.25	2900
18	Children	Vaccine	V2	16555	16397.3	12422.6	11593.7	2416.9	46773.4	714.434	728.705	671632	806306	762797	465354	779976	803574	805007	33932.5	26536.5	612870	44690.5	739664	3791.5	2164.25	2907	135366	551019	119005	95601.5	178367	504094	379138	4978.75	80803	473885	4374.5	4186	474398	3586.75	2695	121961	17563	92210	3146	2052.5	2829	10442.8	10631.8
19	Children	Vaccine	V2	13900.8	15227.7	12356.3	10541.9	1948.08	37321	755.003	786.686	406178	532739	492168	306474	503590	511760	500578	27565	19108	352909	15937.5	381194	3480.75	2068	2998	72887	355920	67824.5	57742.5	119393	266285	270668	4130.25	52774.5	298132	3833.5	4346	274638	3716.5	3290.25	51703.5	6967.25	44566.5	3281.5	2202	2672.5	6561.75	5865.75
20	Children	Vaccine	V2	4533.78	10134.5	5330.33	8951.66	1227.73	72012	705.388	1391.13	685734	777649	802762	610416	766492	787568	778078	41950.5	32090.2	641507	43766	791244	3732.5	2121.75	2659	79953.2	282846	71315	78395.2	168514	244842	295794	3803.5	52398	251644	3772.25	3719	296683	3415.25	2581.25	81734.8	8722	58285.2	3523.75	2115.5	2918	3256.5	2350.5
21	Children	Vaccine	V2	7388.76	13006.3	8010.4	10008.1	1440.17	55292.7	722.487	818.901	649121	816656	706670	461898	808900	828318	782356	656328	32470	577709	28110.2	543472	3290.75	2163.75	2816.5	80874	446022	36776	52266.2	29835.5	337522	373751	3317.25	35539	370377	3291	4187	314579	14074.5	2561.25	41532.5	7513	19451	3385.5	2121.25	2894	3630.75	2529.5
22	Children	Vaccine	V2	7284.98	14058.2	8683.76	11128.7	1523.29	59605.1	824.621	904.58	600165	698674	650161	437326	675252	690434	679166	42458	26987.2	491049	42901.8	608876	4999	2542.5	2906.25	155312	591648	141924	124982	252506	595461	593915	3886.75	92104.5	583864	4676.5	4498.25	601312	3608.5	3113.25	119298	18089.2	96343.8	3178.75	2141.25	2724.5	10924.2	6235.75
58	Children	Vaccine	V6	6744.72	11358.9	4806.15	8655.81	1456.52	17021.9	588.747	1744	313000	470431	511668	310511	426126	435106	346674	172499	145860	134870	14713	452342	3160	2061.5	2736.75	92746	300302	350586	183295	36515.8	209342	123789	3217	47122.5	233720	12926.8	4057.75	151993	65895.5	88098.2	70156	5012.5	231330	4294.5	2117.75	2755.25	191142	303189
59	Children	Vaccine	V6	6650.75	11198.7	6684.94	6964.89	1692.73	30987.6	521.564	600.498	561088	764835	695446	371048	677343	698782	613630	768994	32326.8	523650	30183	485931	3661.25	2087.5	2821.5	60680.8	265028	59265.8	56034.2	130868	196883	237187	4108.75	45008	225838	4177.5	4792	212009	27281	2942.5	60435.5	6731.5	41997	3316.25	2158.5	2984	25221.5	24875
60	Children	Vaccine	V6	8263.04	13482.3	10997.1	10333.2	1294.9	15586.2	546.174	726.999	306880	631530	407350	273859	601904	605209	504677	38553.2	26468.2	204512	21720.5	185324	3591.5	1970.25	2996.75	148865	464714	89901.5	68366.2	93712.8	380272	262608	4018.25	93166	386224	4009	4401	281927	3243	2661.5	67095.2	8167	55462.8	3297.75	2069.5	2958.25	205541	386643
61	Children	Vaccine	V6	8280.95	14399.3	6273.87	6215.06	1196.09	12426.5	539.273	802.492	359466	609463	360414	302486	516186	573212	508245	47572	28547.5	213098	25471.5	174127	3628.25	2015.75	2857	126470	330646	87739.5	56362.2	94286	221686	201880	3733.25	73473	269914	4605.25	3932.75	180586	4539.5	3076.75	76015.5	5783.75	54747	3615	1971	2750.25	152626	243038
62	Children	Vaccine	V6	4844.64	9863.39	4659.96	5289.69	1214.89	17216.5	427.702	615.06	476396	662462	577690	354720	618506	651757	609287	433011	55764	361708	21248	435526	3702	2257.25	2905	71448.2	349458	56477.5	45927	96920	247795	231590	3939	73539.8	277198	3556	4049.75	304851	5088.5	3564.75	54268.5	5373.75	41833.2	3546	2313.75	2887.25	9255	15812
63	Children	Vaccine	V6	5319.95	10115.1	3742.51	3836.03	900.392	7171.17	571.342	655.375	133202	477564	113935	159116	424768	454946	346701	51011.5	31271.8	78835	18398.2	57711.2	5136.5	2850.25	2815	41125.8	244170	32171.8	32948	21080.5	224276	227718	3426.75	35892.2	213205	4596	4876.25	179768	3357.75	3380	33231.5	5273.25	18665.5	3170.25	2114	2941.5	206074	318815
64	Children	Vaccine	V6	3763.2	7927.14	4475.29	4793.83	586.807	4496.16	425.863	445.801	284137	540945	348409	205936	408008	495347	356280	39739.5	26393	195799	11904.8	140562	3262.75	2021.75	2846.25	29826.8	94482.5	18222	16383.8	22710	63174.5	81671.2	3341	18115.5	71653.8	3647	3880	74449.8	3876	3220	15304.8	4648	11808	4008.25	2076.75	2801.75	36374.5	46196.2
65	Children	Vaccine	V6	9285.38	11502.3	9585.4	9689.74	1298.27	19658.1	527.661	536.906	242230	490259	323202	228535	444213	457817	356568	556581	31691.8	145562	17981.2	124220	3511.75	1934	3220	70657.5	386498	34091.2	33674	10897.8	294085	246141	3154.75	45376	304720	3805	4495.5	207391	94832.5	3087	30442.5	7678.25	17896	3232.5	2090	2895.5	82406.8	138698
66	Children	Vaccine	post-boost	12345.8	13517.9	12963.9	12936.5	1855.82	45457.7	638.814	1461.91	383555	455222	444810	341787	450155	444708	465452	25595	18907	424490	288757	440168	3539.5	1853.5	2944	660947	1.12501e+06	449431	325807	881763	1.0642e+06	755064	64419.2	458376	1.03574e+06	6516.5	3970.5	983834	3421.5	3262.5	560341	129624	434613	8451.5	2347.5	3015	1.58012e+06	2.31327e+06
67	Children	Vaccine	post-boost	5341.12	10014.4	7153.83	7593.5	1588.43	57023.6	366.61	1590.16	793284	780949	834374	748056	797152	780368	800633	575624	41708.5	765919	557898	876742	3559	2195.75	2924	344788	774984	312143	226705	466758	710043	686215	59871.2	220963	708969	7021.5	4082.75	817272	18649	15796	305903	111774	243510	3677.5	1981	2677.5	188439	332331
68	Children	Vaccine	post-boost	8406.71	14016.2	9586.39	11783.7	2207.96	43367.3	624.772	2475.66	449885	468433	491264	423727	462194	474021	476540	80339.5	109720	427582	159137	532525	3886.75	2040.25	2756.5	382430	666212	614250	349480	589001	588454	526298	16923	223868	618562	17381.2	3834.5	635560	62753.2	97200.5	403387	66116.5	509746	4252.75	1966	2685.25	515614	565342
[truncated: 226 more columns]

## Sheet: Figure 4
ID	Category	Status	Timepoint	ADCP_Spike_omicron	ADCP_Spike_WT	ADCP_RBD_WT	ADCP_Spike_delta	ADNP_Spike_omicron	ADNP_Spike_WT	ADNP_RBD_WT	ADNP_Spike_delta	ADCD_Spike_WT	ADCD_RBD_WT	ADCD_Spike_alpha	ADCD_Spike_beta	ADCD_RBD_beta	ADCD_RBD_alpha	ADCD_RBD_delta	ADCD_OC43	ADCD_HKU1	ADCD_Spike_omicron	ADCD_RBD_omicron	ADCD_Spike_delta	IgG2_Flu	IgG2_Ebola	IgG2_CMV	IgG2_Spike_WT	IgG2_RBD_WT	IgG2_Spike_alpha	IgG2_Spike_beta	IgG2_Spike_gamma	IgG2_RBD_beta	IgG2_RBD_gamma	IgG2_NTD	IgG2_S1	IgG2_RBD_alpha	IgG2_S2	IgG2_Nucleocapsid	IgG2_RBD_delta	IgG2_OC43	IgG2_HKU1	IgG2_Spike_omicron	IgG2_RBD_omicron	IgG2_Spike_delta	IgG4_Flu	IgG4_Ebola	IgG4_CMV	IgG4_Spike_WT	IgG4_RBD_WT
37	Children	Vaccine	V1	4255.43	7408.15	4279.72	7669.35	508.761	1419.97	587.578	1890.93	110692	271088	654839	431888	194111	237446	159107	673334	552792	61116	10972.8	508941	5210.25	2367	2941.5	4795	17672.5	115854	83685.2	3711.25	17594.2	29915.5	3337.5	5141.25	13694.8	7458.75	4404	20080.5	146298	167509	7104.25	4077.25	60997.5	4165.5	2132.75	2684	3215.5	2311.25
38	Children	Vaccine	V1	4239.46	8503.74	3717.95	5105.72	564.295	1875.22	601.874	1071.66	131735	305159	395146	277617	251625	297486	269073	33107.8	20723.5	77960.2	6055.25	187094	3373.5	2266	2793.5	9063.25	41632.5	14597.5	18379	7108.5	30281	44658.2	3232.25	7076.5	32148	3963	4004.25	34907.8	4844.5	3095.5	9246	3933.25	9451.5	4764.5	2038.75	2689.25	3278	2277
39	Children	Vaccine	V1	4807.87	10505.7	4678.32	5383.64	518.789	876.811	448.67	496.741	86520.8	49231.2	451188	215484	45691.5	59880.5	32403.2	633476	140772	96566.8	6246.5	189183	5918.5	2767.75	2967.25	6052.5	16673.8	23187	25143	4252.5	23691.5	21436	3147	6243	17742	5872.5	4995.5	8899.25	39364.2	8280.5	13277	3660.75	13460.5	5486	2114	2762.5	3359.75	2500
40	Children	Vaccine	V1	8441.21	13148.7	5999.62	5226.88	523.35	2812.58	446.086	498.262	114151	392876	339216	260362	368602	370013	315388	527585	23405	70093	10100.5	135782	3873	2006	2842.25	11391.5	152167	22285.5	26580.5	32713.8	126333	117554	2594	18422.8	131658	3510.75	3614.25	138467	9825.5	3218	10733.2	4608	9843.5	24746.5	2067.75	2835	3962.75	2774.75
41	Children	Vaccine	V1	5085.36	9882.98	5758.83	6518.04	447.583	1999.66	422.091	571.821	240876	462324	741642	359036	340090	379499	211416	871604	111546	338402	14612.5	362812	4543.75	2253.75	2956.75	8049.25	51947.5	13718.8	13463	8589.5	27063.5	44517.2	3269.25	6334.5	35162.5	3311.5	3822.5	22409.5	43460	4837	15043	3997	8733	3125.75	2015	2750.25	3782	3440
42	Children	Vaccine	V1	3249.92	7564.61	3905.61	4667.87	769.227	2856.08	623.906	667.498	304685	604576	502225	430342	516916	580622	477372	64277.5	40518.8	285156	16745.8	304084	3622.5	2169.75	2910.25	5709.25	37007.5	5410.25	12156.2	5326.75	24259.2	55187.5	3179.75	5703.5	28719	2968	3810.5	32526.2	3788.5	2621.5	7338.75	4217.5	4711.5	3698	2115.5	2589	3324.5	2197
43	Children	Vaccine	V1	8628.27	15423.6	6760.74	8053.43	1223.04	14627.2	1118.33	1130.51	445315	601115	664472	412209	565021	600342	552180	41399	25378	428967	30330.2	545597	3345.75	2010.5	2871.75	9848.25	96873.8	15284.8	27139	33488.8	72737	108860	3128.75	9704.5	87573	3792.75	4050.5	91846.5	4027	4195	11481.8	4654.75	8032	2969	2065.25	2829.5	3205	2507.25
44	Children	Vaccine	V1	4429.57	8986.54	3413.69	3557.61	1021.52	5397.97	738.944	809.889	138239	483321	210453	183185	431236	451952	229544	34481	21807.2	116666	8337	76019	3573	2087	2978.75	15037.5	75322.8	9084.5	13167.5	7925	63900.8	88804	2934.5	8456.25	75546	3373.5	3847.5	63659.2	4475.25	2777.25	8109.75	4491.5	6524.75	3077.5	2123.25	2882	3220.75	2458
45	Children	Vaccine	V1	2992.26	9185.46	3321.65	3950.73	504.592	2575.83	425.502	497.593	225962	505105	386567	290875	441812	493764	373640	35070.5	22461.5	265006	14541.8	185376	6346.5	2446.75	2882.25	9200.5	53175	15335.2	17253.8	44706	45611.2	94125.5	3165.25	7138.5	47589	3677	4502.5	38964.5	3969.75	3290	12544.5	4557.5	7608	14089.5	2114.75	3040.5	3846.75	2632.25
46	Children	Vaccine	V1	3898.07	6697.26	4554.45	3900.88	547.578	1288.52	381.829	462.979	60483.8	193134	247666	289668	99822.5	206414	80959.5	74514	16928	123534	6184.25	51148	3240.5	1937.5	2709.5	4934	16070	4851.75	9609	9218.5	11600.5	27769.2	2841	5352.25	16613	2541	3809	11543.5	3841.75	2475	5888.75	3649.5	3806	2947	1990.5	2776.5	3089.5	2316.5
47	Children	Vaccine	V1	3982.74	9914.77	4309.92	4536.74	552.293	4079.52	462.553	541.266	109610	402948	222320	220398	424746	400641	396716	24782.8	16500	59667	40058	79996.8	3280.75	1839.25	2582.5	8618	58048.5	12687	34922	6186.5	49926.2	89200.8	2817.75	9359.25	49327.5	5181	4029	79081.8	7078.5	3562.25	6294.25	4077.5	8940	35404	2166	2872.75	3105	2365
48	Children	Vaccine	V1	4742.51	9462.1	4977.68	5024.55	674.626	2062.51	557.703	571.105	173037	348893	322306	148096	216150	192324	202470	368674	36504.2	56241.8	18526.2	158741	3869.25	2144.75	5620.25	6761.75	19751	7519.5	6472.5	3421.5	13871.2	17786.8	3181.5	5831.5	16261.2	3117.25	5446.25	16988.2	6494	3320.25	5129.75	3809.5	6259.75	3191	1981	2499.5	2939.5	2466
49	Children	Vaccine	V1	8324.58	13564.7	7043.82	7922.7	1053.62	5271.9	733.935	612.073	84126.5	212824	153416	255203	286964	211633	60276.2	30251.8	16267.5	43738	7875.25	60392	4625.5	2573.5	2730.75	15676.5	105762	11043.8	23740	6946.5	142072	203519	3145.75	10425.8	96820.8	4115	4352	12707	3497.25	3002.75	8730.5	3995	5420	3071.25	2111	2666.5	3229.75	2220.75
50	Children	Infection	1month	4114.29	5559.83	4781.92	6042.4	493.226	903.039	571.247	568.623	61773.2	473523	343423	339144	403781	519888	339982	45330.5	30389.5	49744	99319	364910	3987	2077.75	149280	4160	33101.5	6793.75	13809.5	3756.25	12263.2	22934.2	3185	5367	38419	5151.5	5122	13604.5	3511.25	2815	4781.5	3539.75	8338.75	3970	2105.5	2853	2990.75	2176.75
51	Children	Infection	1month	7059.83	7995.91	6790.7	11259.1	494.689	955.204	567.578	1104.64	58859.8	338426	142107	260899	441478	402585	374180	694596	300438	55075.5	193716	271676	3504.75	2059.75	2705.75	3924.25	6005.25	4209.5	7908.75	4048.25	5002.75	11900	3044	4696.25	6374	4329	6219.25	3931.75	66263.5	9664	4222	3537	6748.25	3371.5	2109	2766.75	3312.5	2113.75
52	Children	Infection	1month	5324.65	6183.98	6166.87	10221.2	504.617	854.938	497.578	1228.02	11440	27881.8	45306	223193	38128.2	26158.2	152152	700498	550893	29022	8023.25	293562	3219.75	2169.25	2806	3348.5	2815.5	4922.5	13034	2888	3975.75	4108	2898	3653	4087.25	6869.5	4080.5	8404	59878.5	49569	3907	3589.25	11371.2	3060.25	2105.5	2840.75	3028	2169.75
53	Children	Infection	1month	5139.81	7758.69	5248.99	8852.28	386.939	1269.62	635.38	1844.5	112510	156164	329526	407194	184334	127870	122559	953218	545294	160164	18044.2	495549	3436.5	2090.75	2659	4086.75	5656.25	5167.5	10291.2	3074	4620	7296	3168.75	4520	5481.25	5501.75	35592.2	5542.25	38612.5	11137	5166	3484.25	8456.25	3761.25	1785	2627.75	3123.75	2107
54	Children	Infection	1month	4810.37	11297.2	5239.19	7973.09	1396.46	17965.4	761.147	1097.01	272690	539993	465076	333411	512135	538050	412589	690162	313755	177027	32592.5	369740	15522.2	3992.5	7911.5	65273	294040	180136	271954	31233	185838	132160	3595.75	56726.8	229701	51183	149021	189309	303092	96486	28599	6240	134040	3160.75	2127	3336	40114	81375
55	Children	Infection	1month	4473.88	4978.64	5908.81	10465.4	453.958	506.92	541.024	959.825	9556.75	29701.5	335738	319883	68441.5	40975.5	36979.5	797138	415437	35367.8	17077	440736	3467.25	2078.5	2745	3640.5	7937	26914	27679	2708.5	6042.5	3985.75	3151.5	4832.25	17302	19463.2	5812.5	4577.25	209768	41403.8	4130.25	3766	55305.2	2923.5	1852.75	2621.75	2992	2178.5
56	Children	Infection	1month	5132.55	8217.27	5013.16	6969.86	1944.02	52128	673.495	6646.84	532510	650778	687347	485032	621512	643122	635793	693771	507412	522640	71781	691322	17041.2	3285.25	47789.8	82068.5	396202	428405	522641	96235.2	293307	261295	4797.5	42400	315789	106524	39424	313574	433634	260561	69882.5	7516.75	293330	3768	2099.5	3400.25	5504	5400.5
57	Children	Infection	1month	8210.24	10034.8	7759.15	9241.18	838.05	6406.21	495.501	754	161386	494141	223075	319058	390970	458780	325250	44395.5	37546.5	41710	12234.8	301916	3498	1961	30940.8	7056.25	96583	4876.25	10134	10550	66186.2	34703	3155.25	7014.5	70820	5070.75	73317.5	35155.8	3436	2507	5040.5	3693	7679.5	3157	2168	2802.25	3249.5	2218.75
69	CTL-	CTL-	CTL-	3362.98	2151.92	4152.3	3303.07	1697.44	1009.32	2028.46	1763.93	4718.75	4067	30154.2	53953.8	5100.5	5642.75	4587.75	365847	579720	46881.8	4877.75	25004.5	9581.75	3025.5	3269.75	8576.25	8539.25	8820.25	28137.5	4908	6043.5	13547.5	7646.5	6250	6632.5	20630.8	5134.5	5447.5	15271.5	13023.5	5686	4821.75	12404.5	5339	2352.5	2788.5	6217.5	4658.25
70	CTL-	CTL-	CTL-	3959.73	2570.02	4306.22	4024.73	1474.63	1314.15	2095.14	2069.21	5806.25	5181	38400.5	196372	6097.5	6292.75	4861	194899	64366.2	104334	5122	48473.8	7628	2237.75	2831.5	6446	4386.25	65678	306294	3710.75	4485.25	5015.5	5078.5	4489	5335	91425	4741.5	3289.75	40151.5	68727.8	4721	3848.75	68850.2	3530.75	2080.5	2788.75	3542.5	2565.25
71	CTL-	CTL-	CTL-	4290.13	2785.65	4770.1	4011.65	2768.57	1935.8	2444.01	2169.76	8824.75	20379.2	36399	70594	46075	41340.5	15018.8	467404	128412	210414	9483.75	32953.8	11385.8	2530	2950	7163.75	6407.75	10459.5	78679.8	3544.25	5810.75	6479.75	6001.25	4910.5	6507.25	37244.5	4628.25	3664	33304.2	14541.8	4693.5	3988.25	17196.8	3136	2075	2824.25	3435.25	2380
[truncated: 226 more columns]
